# Supplementary material for: Cell Patterning Technology on Polymethyl Methacrylate through Controlled Physicochemical and Biochemical Functionalization
Source: Biosensors (Basel). 2023 Sep 23;13(10):904. doi: 10.3390/bios13100904 (PMC10604931; doi:10.3390/bios13100904)
Supplement: Supplementary file 1 [file biosensors-13-00904-s001.zip]

Archive with 1 entries (1 files):
- biosensors-2532316-supplementary.pdf
